# Supplementary material for: Oral health and cardiovascular care: Perceptions of people with cardiovascular disease
Source: PLoS One. 2017 Jul 20;12(7):e0181189. doi: 10.1371/journal.pone.0181189 (PMC5519046; doi:10.1371/journal.pone.0181189)
Supplement: S1 Dataset — (XLSX) [file pone.0181189.s003.xlsx]

## Sheet: Patient Interviews Demographics
UniqueID	Age	Country_of_Birth_Coded	Language_Coded	Diagnosis_as_per_ICD-10	Reason_for_last_hospitalisation	Gender	Employment_status	Education	Income	Has_private_insurance	Pensioner_card	Health_care_card	Veterans_Affair_card	Time_attending_rehab	Time_in_rehab_Phase	Time_since_diagnosis	Time_since_disgnosis_range	Current_dental_problems
1	63	Other	Other	IHD	Stroke, Myocardial Infarction	Male	Not working	Secondary school	Less than $40,000	No	Yes	Yes	No	7 months	Phase III	20 months	< 1year	Yes
2	72	Other	Other	IHD	Cardiac Bypass	Male	Not working	Primary school	Less than $40,000	No	Yes	Yes	No	6 weeks	Phase II	5 months	< 1year	No
3	71	Other	Other	IHD	Cardiac Bypass	Male	Not working	Secondary school	Less than $40,000	No	Yes	Yes	No	6 weeks	Phase II	3 months	< 1year	No
4	68	Australia	English	IHD	Cardiac Bypass	Male	Not working	Secondary school	Prefer not to answer	Yes	Yes	Yes	Yes	3 years ongoing	Phase III	30 years	> 5 years	Yes
5	49	Australia	English	IHD	Ascending Aorta Aneurysm surgery	Male	Full-time	Secondary school	More than $120,000	Yes	No	No	No	6 weeks	Phase II	6 months	< 1year	No
6	39	Other	English	Heart failure	End Stage Dilated Cardiomyopathy	Male	Not working	Secondary school	$40,000 to $80,000	No	Yes	Yes	No	7 months ongoing	Phase III	3 years	1-5 years	No
7	65	Australia	English	IHD	Cardiac Bypass	Male	Not working	TAFE	$40,000 to $80,000	Yes	No	Yes	No	6 weeks	Phase II	7 months	< 1year	Yes
8	71	Other	Other	IHD	Cardiac Stent	Male	Not working	Secondary school	Less than $40,000	No	Yes	Yes	No	Not attending	Not attending	5 months	< 1year	Yes
9	48	Other	English	IHD	Cardiac Bypass	Female	Full-time	Collegue or university	More than $120,000	Yes	No	No	No	2 weeks	Phase II	4 months	< 1year	Yes
10	78	Other	English	IHD	Valve Replacements (two)	Female	Not working	Collegue or university	Less than $40,000	No	Yes	Yes	No	2 weeks	Phase II	5 years	1-5 years	Yes
11	51	Australia	English	IHD	Cardiac Stent	Male	Full-time	Collegue or university	More than $120,000	Yes	No	No	No	2 weeks	Phase II	2 months	< 1year	No
12	49	Australia	English	IHD	Cardiac Bypass	Male	Full-time	Collegue or university	More than $120,000	No	No	No	Yes	2 weeks	Phase II	2 months	< 1year	No
